# Supplementary material for: Challenges, innovations and considerations for the use of tongue swabs in Mycobacterium tuberculosis complex detection
Source: PLoS One. 2025 Oct 27;20(10):e0325585. doi: 10.1371/journal.pone.0325585 (PMC12558547; doi:10.1371/journal.pone.0325585)
Supplement: S1 Table — Comparison of Mycobacterium tuberculosis complex (MTBC) detection using Xpert MTB/RIF Ultra and qPCR from tongue swabs under different storage and processing conditions. Each row represents an individual participant (PID). Swabs were either tested within 24 hours or after storage at −80°C. Results from Xpert Ultra testing of sputum and TS 5 are shown. qPCR testing targeted IS6110 and IS1081 insertion sequences under two storage conditions (2–8°C for 24 hours and −80°C for 1–5 months), across three processing methods: Heat Lysis 1 (HL-1), Heat Lysis 2 (HL-2), and vortex bead beating (VBB). (XLSX) [file pone.0325585.s001.xlsx]

## Sheet: Sheet4
PID	Swabs tested within 24 hrs	Swabs tested after -80 storage	Gx Ultra (sputum)	Quantstudio (qPCR) results (storage temperature, storage duration)																								Gx Ultra (swab 5)
				2-8°C, 24 hours						2-8°C, 24 hours						-80°C, 1-5 months						-80°C, 1-5 months
				HL-1		HL-2		VBB		HL-1		HL-2		VBB		HL-1		HL-2		VBB		HL-1		HL-2		VBB
				IS6110	IS1081	IS6110	IS1081	IS6110	IS1081	IS6110	IS1081	IS6110	IS1081	IS6110	IS1081	IS6110	IS1081	IS6110	IS1081	IS6110	IS1081	IS6110	IS1081	IS6110	IS1081	IS6110	IS1081
1	1&3	2&4	high	33.8922	34.3439	33.2207	34.7346	31.797	33.5418	33.4556	33.6872	29.9417	31.9091	26.7034	29.1381	31.9404	32.5208	31.0982	31.8519	27.1162	29.1646	32.7031	33.3482	32.2891	33.4775	29.638	31.3086	low
2	1&3	2&4	high	33.86	33.71	34.39	36.04	31.948	34.8	33.83	35.06	34.33	37.62	33.65	35.65	33.56	35.17	32.77	35.15	31.68	35.3	34.6	37.7	34.21	36.27	31.92	34.93	vlow
3	1&3	2&4	high	30.64	30.84	28.65	30.17	25.84	27.87	30.16	30.4	31.62	32.36	27.6	28.99	31.64	31.46	30.41	31.32	26.31	27.91	32.33	32.33	31.29	31.75	27.47	20.05	error 5007
4	2&4	1&3	high	no amp	no amp	no amp	no amp	no amp	no amp	37.95	no amp	no amp	no amp	no amp	no amp	no amp	39.82	no amp	38.02	no amp	no amp	39.06	no amp	no amp	no amp	no amp	no amp	low
5	2&4	1&3	high	34.66	36.66	39.5	38.2	35.3	36.8	35.72	37.85	38	no amp	35.5	37.1	36.43	38.07	35	38	34.1	35.4	36.05	no amp	no amp	no amp	35.2	37.7	error 5007
6	2&4	1&3	high	34.9	34.3	34.9	33.5	31.9	31.9	35.78	35.4	35.1	35	33.1	33.3	32.95	32.32	34	33.8	32	31.7	34.93	34.61	37.9	35.8	34.5	34.9	low
7	2&4	1&3	high	no amp	no amp	no amp	no amp	35.8	37	no amp	no amp	no amp	no amp	36.4	37.6	no amp	no amp	no amp	no amp	no amp	no amp	no amp	no amp	no amp	no amp	no amp	no amp	medium
8	2&4	1&3	high	no amp	no amp	no amp	no amp	no amp	no amp	no amp	no amp	no amp	no amp	36.3	no amp	no amp	no amp	no amp	no amp	no amp	no amp	no amp	no amp	no amp	no amp	no amp	no amp	vlow
9	2&4	1&3	high	36.9	39.6	36.947	37.8227	30.6361	32.5705	38.84	38.83	no amp	no amp	34.4952	35.3285	35.58	35.87	36.6628	35.8736	30.0228	32.2322	35.67	37.25	no amp	no amp	34.4774	35.8761	vlow
10	1&3	2&4	medium	38.9433	39.4848	no amp	36.7533	35.0549	36.6856	37.77	no amp	no amp	38.1092	34.7412	36.3741	37.3738	39.8197	36.12	37.7408	37.0367	no amp	37.6112	39.5891	no amp	no amp	no amp	no amp	low
11	1&3	2&4	medium	no amp	no amp	no amp	no amp	no amp	no amp	no amp	no amp	no amp	no amp	no amp	no amp	no amp	no amp	no amp	no amp	no amp	no amp	no amp	no amp	no amp	no amp	no amp	no amp	trace
12	1&3	2&4	medium	no amp	no amp	no amp	no amp	37.8449	no amp	no amp	no amp	no amp	no amp	no amp	no amp	no amp	no amp	no amp	no amp	no amp	no amp	no amp	no amp	no amp	no amp	37.7795	no amp	vlow
13	2&4	1&3	medium	37.21	37.5	36.04	36.76	33.76	36.48	37.7	no amp	no amp	no amp	no amp	no amp	36.701	38.8502	no amp	no amp	33.87	36.39	38.57	no amp	no amp	no amp	34.83	37.215	error 5007
14	2&4	1&3	medium	no amp	no amp	no amp	no amp	no amp	no amp	no amp	no amp	no amp	no amp	no amp	no amp	no amp	no amp	no amp	no amp	no amp	no amp	no amp	no amp	no amp	no amp	no amp	no amp	not detected
15	2&4	1&3	medium	36.65	no amp	invalid		34.3316	35.6366	38.04	38.71	no amp	no amp	no amp	no amp	35.79	39.33	37.4836	no amp	35.3431	37.8689	36.51	37.51	35.0513	36.8795	35.2038	no amp	vlow
16	1&3	2&4	medium	34.25	34.77	32.3228	35.8513	30.8739	33.824	33.94	35	32.8681	34.888	31.7788	34.6507	34.2	36.47	33.7263	38.2204	33.3512	35.2543	32.21	34.35	32.1257	34.8767	29.2514	31.4005	trace
17	1&3	2&4	medium	34.67	35.38	33.2726	34.7006	32.0848	35.2215	35.38	34.17	36.134	37.0411	33.2082	35.5125	33.13	34.19	34.6288	35.852	33.5827	37.1721	33.91	35.76	34.9857	35.8877	32.8535	33.668	trace
18	1&3	2&4	medium	33.84	33.67	33.2728	32.8326	32.0773	32.1666	34.27	33.99	33.8304	33.2979	33.4981	32.632	33.24	32.63	31.7094	31.4823	31.0917	30.9542	34.45	34.3	34.3782	34.1097	33.4773	33.1045	error 5007
19	1&3	2&4	medium	no amp	no amp	no amp	no amp	35.2886	no amp	26.64	27.33	37.6705	37.4393	36.7331	36.9717	no amp	no amp	no amp	no amp	37.5354	38.3228	no amp	no amp	no amp	no amp	no amp	no amp	vlow
20	2&4	1&3	medium	no amp	no amp	no amp	no amp	no amp	no amp	no amp	no amp	no amp	no amp	no amp	no amp	37.57	no amp	37.7055	no amp	37.4943	37.5323	no amp	no amp	no amp	no amp	38.0455	37.7325	not detected
21	2&4	1&3	medium	no amp	no amp	no amp	no amp	no amp	no amp	no amp	no amp	no amp	no amp	39.78	no amp	no amp	no amp	no amp	38.9561	35.2479	36.8877	no amp	no amp	no amp	no amp	no amp	37.8712	low
22	1&3	2&4	low	no amp	no amp	no amp	no amp	no amp	no amp	no amp	no amp	no amp	no amp	no amp	no amp	no amp	no amp	no amp	no amp	no amp	no amp	no amp	no amp	no amp	no amp	no amp	no amp	not detected
23	1&3	2&4	low	no amp	no amp	no amp	no amp	no amp	no amp	no amp	no amp	37.5994	no amp	38.7321	39.0438	no amp	no amp	no amp	no amp	38.1854	38.4514	no amp	no amp	no amp	no amp	37.5543	no amp	not detected
24	1&3	2&4	low	no amp	no amp	no amp	no amp	no amp	no amp	no amp	no amp	no amp	no amp	no amp	no amp	no amp	no amp	no amp	no amp	no amp	no amp	no amp	no amp	no amp	no amp	no amp	no amp	not detected
25	2&4	1&3	low	no amp	no amp	no amp	no amp	37.4255	no amp	no amp	no amp	no amp	38.0154	no amp	no amp	no amp	no amp	no amp	no amp	36.7269	no amp	no amp	no amp	no amp	no amp	no amp	no amp	not detected
26	2&4	1&3	low	no amp	no amp	no amp	no amp	no amp	no amp	no amp	no amp	no amp	no amp	no amp	no amp	no amp	no amp	no amp	no amp	no amp	no amp	no amp	no amp	no amp	no amp	no amp	no amp	not detected
27	2&4	1&3	low	37.74	36.02	37.9	37.1	33.8	34.7	33.84	32.81	33.9	33.8	30.7	30.9	38.5198	38.1966	39.1	35.9	33.8	36.3	36.25	36.32	no amp	39.4	34.6	34.8	trace
28	2&4	1&3	low	no amp	no amp	no amp	no amp	no amp	no amp	no amp	no amp	no amp	no amp	no amp	no amp	no amp	no amp	no amp	no amp	no amp	no amp	no amp	no amp	no amp	no amp	no amp	no amp	not detected
29	1&3	2&4	low	no amp	no amp	no amp	no amp	no amp	no amp	no amp	no amp	no amp	no amp	no amp	no amp	no amp	no amp	no amp	no amp	no amp	no amp	38.61	no amp	no amp	no amp	no amp	no amp	trace
30	1&3	2&4	low	no amp	39.89	no amp	no amp	no amp	no amp	no amp	no amp	no amp	no amp	39.8757	39.9741	no amp	no amp	no amp	no amp	no amp	no amp	no amp	no amp	no amp	no amp	no amp	no amp	not detected
31	2&4	1&3	low	no amp	no amp	no amp	no amp	no amp	no amp	no amp	no amp	no amp	no amp	no amp	no amp	no amp	no amp	37.4511	no amp	no amp	no amp	no amp	no amp	no amp	no amp	no amp	no amp	not detected
32	1&3	2&4	vlow	no amp	no amp	no amp	no amp	no amp	no amp	no amp	no amp	no amp	no amp	no amp	no amp	no amp	no amp	no amp	no amp	no amp	37.8	no amp	no amp	no amp	no amp	no amp	no amp	vlow
33	2&4	1&3	vlow	no amp	no amp	no amp	no amp	no amp	no amp	no amp	no amp	no amp	no amp	no amp	no amp	no amp	no amp	no amp	no amp	no amp	no amp	no amp	no amp	no amp	no amp	no amp	no amp	not detected
34	2&4	1&3	vlow	no amp	no amp	no amp	no amp	37.3735	no amp	no amp	no amp	no amp	no amp	no amp	no amp	no amp	no amp	no amp	no amp	no amp	no amp	no amp	no amp	no amp	38.0414	no amp	no amp	error 5007
35	1&3	2&4	trace	no amp	no amp	37.7	38	38.5	no amp	no amp	no amp	no amp	no amp	37.6	no amp	no amp	no amp	37.5	no amp	38.8	38.4	no amp	no amp	no amp	no amp	no amp	no amp	not detected
36	2&4	1&3	trace	no amp	no amp	no amp	no amp	no amp	no amp	no amp	no amp	no amp	no amp	no amp	no amp	no amp	no amp	no amp	no amp	no amp	no amp	no amp	no amp	no amp	no amp	no amp	no amp	not detected
37	2&4	1&3	trace	no amp	no amp	no amp	no amp	no amp	no amp	no amp	no amp	no amp	no amp	no amp	37	no amp	no amp	no amp	no amp	no amp	no amp	no amp	no amp	no amp	no amp	no amp	no amp	not detected
38	1&3	2&4	trace	no amp	no amp	no amp	no amp	no amp	no amp	no amp	no amp	no amp	no amp	no amp	no amp	no amp	no amp	no amp	no amp	no amp	no amp	no amp	no amp	no amp	no amp	no amp	no amp	not detected
