# Supplementary material for: Challenges, innovations and considerations for the use of tongue swabs in Mycobacterium tuberculosis complex detection
Source: PLoS One. 2025 Oct 27;20(10):e0325585. doi: 10.1371/journal.pone.0325585 (PMC12558547; doi:10.1371/journal.pone.0325585)
Supplement: S2 Table — Assay results from paired sputum and TS specimens tested using Xpert Ultra and qPCR, under various transport and processing conditions. Each row represents an individual participant (PID). Xpert Ultra testing was performed on sputum and TS stored in PrimeStore® Molecular Transport Medium (MTM) alone or combined with Sample Reagent (SR). Detection of Mycobacterium tuberculosis complex (MTBC), semiquantitative grading, cycle threshold (Ct) values for IS, and presence of rifampicin (RIF) resistance-associated mutations (rpoB1–rpoB4) are reported. qPCR testing targeted IS6110 and IS1081 on freshly collected TS (<24 hours), frozen TS stored at −80°C, and TS stored at 37°C. Swab number identifiers are provided for traceability between conditions and assays. (XLSX) [file pone.0325585.s002.xlsx]

## Sheet: Sheet2
PID	Gx Ultra (sputum)								Fresh swab result on qPCR (<24hrs)			Frozen swab results on qPCR (-80°C)						Swab results on qPCR (37°C)						Gx Ultra results (MTM only)									Gx Ultra results (MTM and SR)
	MTBC	Semi-quant	IS Ct	rpoB1	rpoB2	rpoB3	rpoB4	RIF resistance	Swab number	Ct IS6110	Ct IS1081	Swab number	Ct IS6110	Ct IS1081	Swab number	Ct IS6110	Ct IS1081	Swab number	Ct IS6110	Ct IS1081	Swab number	Ct IS6110	Ct IS1081	Swab number	MTBC	Semi-quant	IS Ct	rpoB1	rpoB2	rpoB3	rpoB4	RIF resistance	Swab number	MTBC	Semi-quant	IS Ct	rpoB1	rpoB2	rpoB3	rpoB4	RIF resistance
1	detected	high	16.3	17	17.3	18.2	19.6	not detected	1	31.8	33.1	2	32.8	33.7	4	30.9	32.8	3	33.3	34	5	35.1	29.2	6	detected	medium	16.7	20.3	19.9	21.2	23.6	not detected	7	detected	low	18.9	26	25.7	27.3	28	not detected
2	detected	high	16.3	17.9	18.1	19.4	21.1	not detected	1	no amp	no amp	2	37.1	no amp	4	38.2	36.1	3	35.8	37.4	5	37.4	37.8	6	detected	trace	24.9	0	0	0	0	indet	7	detected	vlow	25.6	30	29.9	31.6	33.7	not detected
3	detected	high	16.4	17.2	17.3	18	20	not detected	1	36.7	no amp	2	32.7	33.5	4	36.7	36.4	3	32.3978	33.8902	5	34.4	33.6	6	error 2008								7	detected	low	20	28.8	27.7	30.9	31.4	not detected
4	detected	high	16.5	18.4	18.5	20	21.4	not detected	1	30.5	33.1	2	29.9	32.6	4	31	33.3	3	29.2	31.4	5	29.9635	31.6404	6	detected	low	17.5	23.4	22.9	25.1	27.3	not detected	7	detected	low	18.5	24.4	24.1	26.2	28.2	not detected
5	detected	high	16.3	18.1	17.8	19.5	20.7	not detected	1	31.3	33.5	3	28.4	31.2	5	32	34.3	2	28.9	31	4	30.8	32.8	6	detected	low	19.1	24.6	24.6	26.3	27.7	not detected	7	detected	low	19.5	27.9	27.2	29.8	32.7	not detected
6	detected	high	16.5	18.3	18.2	19.2	21.5	not detected	1	30	31.1	3	27.6	29.4	5	30	31.3	2	29	30.5	4	invalid		6	detected	low	18.2	24	23.5	25.6	27.7	not detected	7	detected	low	17.1	22.9	22.1	24.1	25.8	not detected
7	detected	high	16.1	17.7	17.4	18.5	20.4	not detected	1	36.8	no amp	2	34.3	38.2	4	no amp	no amp	3	36.7	no amp	5	35.5133	37.2349	6	detected	trace	24	0	0	0	0	indet	7	not detected
8	detected	high	16.5	18.4	18.4	19.1	21.7	not detected	1	32.6	34.3	2	33.3	35.1	4	33.9	35.1	3	31.5138	33.1035	5	33	34	6	detected	low	21.2	26.9	27.1	29.2	30	not detected	7	detected	vlow	22.8	29.3	29.5	30.8	32.4	not detected
9	detected	high	16.3	18.1	18	19.2	21	not detected	1	29.7	31.9	3	34	36.6	5	35.8	37.4	2	33	34.6	4	33.6	34.4	6	not detected								7	detected	trace	22.7	0	0	0	0	indet
10	detected	high	16.1	17.4	17.6	18.6	20	not detected	1	no amp	no amp	2	33.3	34.7	4	36	35.9	3	31.5	33.2	5	30.9	32.4	6	detected	low	19.5	25.2	25	26.4	29.9	not detected	7	detected	vlow	21.9	28.1	28.3	29.7	31.3	not detected
11	detected	high	16.3	17.9	18	18.6	20.7	not detected	1	32.4	35.9	3	33.9	37.2	5	34.2	38.3	2	34.5	36.3	4	34.5	no amp	6	detected	low	19.2	26.5	26.3	28.6	29.5	not detected	7	detected	trace	22.7	0	0	0	0	indet
12	detected	high	16.3	17.7	17.7	18.4	20.4	not detected	1	30.8	32.9	3	32.8	35	5	33.6	35.3	2	29.9	31.5	4	30.7	32.4	6	detected	low	19	24.2	25.2	26.6	27.1	not detected	7	detected	low	21.1	26.2	25.9	27.3	30	not detected
13	detected	high	16.4	17.5	17.5	18.6	20.2	not detected	1	28.7	29.3	2	25.9	26.3	4	27.6	27.7	3	24.2	25.4	5	invalid		6	error 2008								7	detected	medium	16.6	20.7	20.1	22.2	24.9	not detected
14	detected	high	16.4	19.2	19.1	20.6	22.8	not detected	1	25.3	27.6	3	24.7	26.7	5	24.8	26.7	2	24.3	26.4	4	invalid		6	detected	high	16.1	18.1	17.8	19.3	20.1	not detected	7	detected	low	16.8	21.4	21.4	22.3	24.8	not detected
15	detected	high	15.9	17.7	18.3	19.1	20.7	not detected	1	no amp	no amp	3	no amp	no amp	5	no amp	no amp	2	32.9	34.9	4	no amp	no amp	6	detected	trace	26.1	0	0	0	0	indet	7	not detected
16	detected	medium	16.4	19.9	19.4	21	22.6	not detected	1	34.9	38.1	3	35.4	38.5	5	34	37	2	36.9	no amp	4	34.8	35.8	6	detected	vlow	22.4	34.6	33.9	36.4	36.9	not detected	7	detected	trace	24.5	0	0	0	0	indet
17	detected	medium	16.4	20.1	19.6	21.3	23.9	not detected	1	28.5	31.2	2	27.5	30	4	28.1	30.8	3	31.3	33.1	5	26.1	28.1	6	error 2008								7	detected	low	17.3	24.1	23.6	26.2	29.2	not detected
18	detected	medium	17.2	22.9	22.7	24.7	26	not detected	1	37.1	no amp	2	36.9	no amp	4	39.1	38.3	3	37.4	no amp	5	36.9	36.9	6	detected	vlow	24	29.5	29.6	32.2	32.8	not detected	7	detected	trace	26.4	0	0	0	0	indet
19	detected	medium	17.5	23.2	23.2	24.4	25.6	not detected	1	31	32.5	3	37	37.3	5	38.7	no amp	2	33.3	34.2	4	34.9	35.2	6	detected	vlow	25	29.9	29.3	31.1	32.6	not detected	7	detected	vlow	24.7	32.4	32.2	34.2	35.3	not detected
20	detected	medium	17.8	23.7	23.3	25	27.3	not detected	1	36.7	no amp	3	no amp	no amp	5	35.1737	no amp	2	36.8	36.3	4	no amp	no amp	6	detected	vlow	22.5	33.4	32.3	34.2	35.5	not detected	7	detected	vlow	24.2	29.2	29	31.2	31.4	not detected
21	detected	medium	18.1	24.9	24.7	26.4	27.4	not detected	1	no amp	no amp	2	no amp	no amp	4	37.5	no amp	3	37.4	no amp	5	no amp	no amp	6	not detected								7	not detected
22	detected	medium	17.7	23.8	23.5	25.1	27.9	not detected	1	no amp	no amp	3	no amp	no amp	5	39	no amp	2	no amp	no amp	4	no amp	no amp	6	detected	vlow	22.3	32.1	31.7	34.1	33.7	not detected	7	not detected
23	detected	medium	16.6	20.5	20.7	22.1	23.8	not detected	1	no amp	no amp	2	no amp	no amp	4	no amp	no amp	3	no amp	no amp	5	no amp	no amp	6	not detected								7	not detected
24	detected	medium	16.8	19.6	20	20.9	22.6	not detected	1	no amp	no amp	3	no amp	no amp	5	no amp	no amp	2	no amp	no amp	4	no amp	no amp	6	not detected								7	not detected
25	detected	low	20.2	25.3	25.5	27.4	29	not detected	1	no amp	no amp	3	no amp	no amp	5	no amp	no amp	2	38.8	no amp	4	no amp	no amp	6	not detected								7	not detected
26	detected	low	19.1	25.9	25.8	27.3	29.1	not detected	1	no amp	no amp	2	no amp	no amp	4	no amp	no amp	3	no amp	no amp	5	38.4	no amp	6	not detected								7	not detected
27	detected	low	18.7	25.1	25.3	27.8	29.4	not detected	1	no amp	no amp	3	no amp	no amp	5	37.132	no amp	2	no amp	37	4	no amp	no amp	6	detected	vlow	24.1	33.1	32.5	34.1	36.8	not detected	7	not detected
28	detected	low	20	27.8	27.5	28.9	31.2	not detected	1	no amp	no amp	3	no amp	no amp	5	no amp	no amp	2	no amp	no amp	4	no amp	no amp	6	not detected								7	not detected
29	detected	low	19	26.8	26.7	28.8	30.6	not detected	1	no amp	no amp	3	no amp	no amp	5	no amp	no amp	2	no amp	no amp	4	no amp	no amp	6	error 2008								7	not detected
30	detected	low	19.8	26.4	26.6	28.6	30.3	not detected	1	no amp	no amp	3	no amp	no amp	5	no amp	no amp	2	no amp	no amp	4	no amp	no amp	6	error 2008								7	not detected
31	detected	low	20.3	27.2	26.4	28	29.7	not detected	1	no amp	no amp	3	no amp	no amp	5	no amp	no amp	2	no amp	no amp	4	no amp	no amp	6	not detected								7	not detected
32	detected	low	23	28.3	28.1	30.4	32.5	not detected	1	no amp	no amp	2	no amp	no amp	4	no amp	no amp	3	no amp	no amp	5	no amp	no amp	6	not detected								7	not detected
33	detected	low	23.9	29.1	28.7	30.2	32	not detected	1	no amp	no amp	2	37.3	no amp	4	no amp	no amp	3	no amp	no amp	5	no amp	no amp	6	not detected								7	not detected
34	detected	vlow	21.9	29.7	29.7	31.6	33.5	not detected	1	no amp	no amp	3	no amp	no amp	5	36.6	no amp	2	no amp	no amp	4	no amp	no amp	6	not detected								7	not detected
35	detected	vlow	20.1	30.9	30.3	32	35.8	not detected	1	37.7	no amp	2	no amp	no amp	4	no amp	no amp	3	37.3	no amp	5	36.717	37.2281	6	not detected								7	not detected
36	detected	trace	24.9	0	0	0	0	indet	1	no amp	no amp	2	no amp	no amp	4	no amp	no amp	3	no amp	no amp	5	no amp	no amp	6	not detected								7	not detected
37	detected	trace	26.2	0	0	0	0	indet	1	no amp	no amp	2	no amp	no amp	4	no amp	no amp	3	no amp	no amp	5	no amp	no amp	6	not detected								7	detected	trace	26.3	0	0	0	0	indet
38	detected	trace	31.6	0	0	0	0	indet	1	no amp	no amp	2	no amp	no amp	4	no amp	no amp	3	no amp	no amp	5	no amp	no amp	6	not detected								7	not detected
39	detected	trace	22.6	0	0	0	0	indet	1	no amp	no amp	2	no amp	no amp	4	no amp	no amp	3	37.8	no amp	5	35.4	no amp	6	not detected								7	detected	trace	23.9	0	0	0	0	not detected
